# Supplementary material for: Extended Infusion of Meropenem in Neonatal Sepsis: A Historical Cohort Study
Source: Antibiotics (Basel). 2022 Mar 4;11(3):341. doi: 10.3390/antibiotics11030341 (PMC8944670; doi:10.3390/antibiotics11030341)
Supplement: Supplementary file 1 [file antibiotics-11-00341-s001.zip]

Archive with 1 entries (1 files):
- antibiotics-1592241-supplementary.pdf
